# Supplementary material for: Prolonged or Transition to Metabolically Unhealthy Status, Regardless of Obesity Status, Is Associated with Higher Risk of Cardiovascular Disease Incidence and Mortality in Koreans
Source: Nutrients. 2022 Apr 14;14(8):1644. doi: 10.3390/nu14081644 (PMC9028697; doi:10.3390/nu14081644)
Supplement: Supplementary file 1 [file nutrients-14-01644-s001.zip]

Archive with 1 entries (1 files):
- nutrients-1667449-supplementary.pdf
